# Supplementary material for: Investigations on Grating-Enhanced Waveguides for Wide-Angle Light Couplings
Source: Nanomaterials (Basel). 2022 Nov 12;12(22):3991. doi: 10.3390/nano12223991 (PMC9698350; doi:10.3390/nano12223991)
Supplement: Supplementary file 1 [file nanomaterials-12-03991-s001.zip]

Archive with 1 entries (1 files):
- nanomaterials-1994992-supplementary.pdf
